# Supplementary material for: Unravelling the complex nature of resilience factors and their changes between early and later adolescence
Source: BMC Med. 2019 Nov 14;17:203. doi: 10.1186/s12916-019-1430-6 (PMC6854636; doi:10.1186/s12916-019-1430-6)
Supplement: Supplementary file 18 — Additional file 18. Supplementary materials: Analysis results based on imputed data. [file 12916_2019_1430_MOESM18_ESM.zip]

Archive with 2 entries (2 files):
- 4_Manuscript_withoutImp_2019.08August.13.pdf
- 5_Supplements_withoutImp_2019.08August.13.pdf
